# Supplementary material for: Association of Results of Four Lateral Flow Antibody Tests with Subsequent SARS-CoV-2 Infection
Source: Microbiol Spectr. 2022 Sep 22;10(5):e02468-22. doi: 10.1128/spectrum.02468-22 (PMC9602656; doi:10.1128/spectrum.02468-22)
Supplement: Supplemental file 1 — Supplemental material. Download spectrum.02468-22-s0001.xlsx, XLSX file, 0.1 MB [file spectrum.02468-22-s0001.xlsx]

## Sheet: Data description
	Data description
	This dataset describes SARS-CoV-2 antibody test results and an outcome of SARS-CoV-2 antigen PCR positivity during the follow up period in the study population.
	The study population consists of 2,826 key workers (police, fire and rescue, and health care key workers) recruited to the EDSAB-HOME prospective cohort study in June 2020.
	At recruitment, each participant was tested for SARS-CoV-2 antibodies using four lateral flow immunoassays (AbC-19, SureScreen, OrientGene, and Biomerica) and two laboratory immunoassays (Roche-Elecsys and EUROIMMUN).
	The cohort was monitored for the development of SARS-CoV-2 infection for the 200 days up to 24 January 2021. This was determined through linkage to a national database of symptom-driven nasal/throat PCR test results.
	A description of the variables is below. Each row of the dataset corresponds to one participant.
	Variable name	Description
	ID	Unique ID number. There is one row per participant.
	AbC19_positive	Test result for SARS-CoV-2 antibodies using AbC-19 lateral flow device. 0 = Negative, 1 = Positive.
	SureScreen_positive	Test result for SARS-CoV-2 antibodies using SureScreen lateral flow device. 0 = Negative, 1 = Positive.
	OrientGene_positive	Test result for SARS-CoV-2 antibodies using OrientGene lateral flow device. 0 = Negative, 1 = Positive.
	Biomerica_positive	Test result for SARS-CoV-2 antibodies using Biomerica lateral flow device. 0 = Negative, 1 = Positive.
	Roche_positive	Test result for SARS-CoV-2 antibodies using Roche laboratory immunoassay test. 0 = Negative, 1 = Positive.
	EuroImmun_positive	Test result for SARS-CoV-2 antibodies using EUROIMMUN laboratory immunoassay test. 0 = Negative, 1 = Positive.
	PCR_positive	Outcome of SARS-CoV-2 antigen RT-PCR positivity during the follow up period. 0 = No positive result recorded, 1 = Positive result recorded.

## Sheet: Dataset
ID	AbC19_positive	SureScreen_positive	OrientGene_positive	Biomerica_positive	Roche_positive	EuroImmun_positive	PCR_positive
1	0	0	0	0	0	0	0
2	0	0	0	0	0	0	0
3	1	1	1	1	1	1	0
4	0	1	0	0	0	0	0
5	0	0	0	0	0	0	0
6	0	0	0	0	0	0	0
7	0	0	0	0	0	0	0
8	0	0	0	0	0	0	0
9	0	0	1	0	0	0	0
10	0	0	0	0	0	0	0
11	0	0	0	0	0	0	0
12	0	0	0	0	0	0	0
13	0	0	0	0	0	0	0
14	0	0	0	0	0	0	0
15	0	0	0	0	0	0	0
16	0	0	0	0	0	0	0
17	0	0	0	0	0	0	0
18	0	0	0	0	0	0	0
19	0	0	0	0	0	0	0
20	0	0	0	0	0	0	1
21	0	0	0	0	0	0	0
22	1	1	1	1	1	1	0
23	0	0	0	0	0	0	0
24	0	0	0	0	0	0	0
25	0	0	0	0	0	0	0
26	0	0	0	0	0	0	0
27	0	0	0	0	0	0	0
28	0	0	0	0	0	0	0
29	0	0	0	0	0	0	0
30	0	0	0	0	0	0	0
31	0	0	0	0	0	0	0
32	0	0	0	0	0	0	0
33	0	0	0	0	0	0	0
34	0	0	0	0	0	0	0
35	0	0	0	0	0	0	0
36	0	0	0	0	0	0	0
37	0	0	0	0	0	0	0
38	0	0	0	0	0	0	0
39	0	0	0	0	0	0	0
40	0	0	0	0	0	0	0
41	0	0	0	0	0	0	0
42	0	0	0	0	0	0	0
43	0	0	0	0	0	0	0
44	0	0	0	0	0	0	0
45	0	0	0	1	0	0	0
46	0	0	0	0	0	0	0
47	0	0	0	0	0	0	0
48	0	0	0	0	0	0	0
49	1	1	1	1	1	1	0
50	0	0	0	0	0	0	0
51	1	1	1	1	1	1	0
52	0	0	0	0	1	0	0
53	1	1	1	1	1	1	0
54	0	0	0	0	0	0	0
55	0	0	0	0	0	0	1
56	0	0	0	0	0	0	0
57	0	0	0	0	0	0	0
58	0	0	0	0	0	0	0
59	0	0	0	0	0	0	0
60	0	0	0	0	0	0	0
61	0	0	0	0	0	0	0
62	0	0	0	0	0	0	0
63	0	0	0	0	0	0	1
64	0	0	0	0	0	0	0
65	0	0	0	0	0	0	0
66	0	0	0	0	0	0	0
67	0	0	0	0	0	0	0
68	0	0	0	0	0	0	0
69	0	0	0	0	0	0	0
70	0	0	0	0	0	0	0
71	0	0	0	0	0	0	1
72	0	0	0	0	0	0	0
73	1	1	1	1	1	1	0
74	0	0	0	0	0	0	0
75	0	0	0	0	0	0	0
76	0	0	0	0	0	0	0
77	0	0	0	0	0	0	0
78	0	0	0	0	0	0	0
79	0	0	0	0	0	0	0
80	0	0	0	0	0	0	0
81	0	0	0	0	0	0	0
82	0	0	0	0	0	0	0
83	0	0	0	0	0	0	0
84	0	0	0	0	0	0	0
85	1	1	1	1	1	1	0
86	0	0	0	0	0	0	0
87	0	0	0	0	0	0	0
88	0	0	0	0	0	0	1
89	0	0	0	0	0	0	1
90	0	0	0	0	0	0	0
91	1	1	1	1	1	0	0
92	0	0	0	0	0	0	0
93	0	0	0	0	0	0	1
94	1	1	1	1	1	1	0
95	0	0	0	0	0	0	0
96	0	0	0	0	0	0	0
97	1	1	1	1	1	1	0
98	0	0	0	0	0	0	0
99	0	0	0	0	0	0	0
100	0	0	0	0	0	0	0
101	0	0	0	0	0	0	0
102	0	0	0	0	0	0	0
103	0	0	0	0	0	0	1
104	1	1	1	0	0	0	0
105	0	0	0	0	0	0	0
106	0	0	0	0	0	0	0
107	0	0	0	0	0	0	0
108	0	0	0	0	0	0	0
109	0	0	0	0	0	0	0
110	0	0	0	0	0	0	0
111	1	1	1	1	1	1	0
112	0	0	0	0	0	0	0
113	1	1	1	1	1	1	0
114	0	0	0	0	0	0	0
115	0	0	0	0	0	0	0
116	0	0	0	0	0	0	0
117	0	0	0	0	0	0	0
118	0	0	0	0	0	0	0
119	0	0	0	0	0	0	0
120	0	0	0	0	0	0	0
121	1	1	1	1	1	1	0
122	0	0	0	0	0	0	0
123	0	0	0	0	0	0	1
124	0	0	0	0	0	0	0
125	0	0	0	0	0	0	0
126	0	0	0	0	0	0	1
127	1	1	1	1	1	1	0
128	1	1	1	1	1	1	0
129	0	0	0	0	0	0	1
130	0	0	0	0	0	0	0
131	0	0	0	0	0	0	0
132	0	0	0	0	0	0	0
133	0	0	0	0	0	0	0
134	0	0	0	0	1	0	0
135	0	0	0	0	0	0	0
136	0	0	0	0	0	0	0
137	0	0	1	0	0	0	0
138	0	0	0	0	0	0	1
139	0	0	0	0	0	0	0
140	0	0	0	0	0	0	0
141	0	0	0	0	0	0	0
142	1	1	1	1	1	1	0
143	0	0	0	0	0	0	1
144	0	0	0	0	0	0	0
145	0	0	0	0	0	0	0
146	0	0	0	1	0	0	1
147	1	1	1	1	1	1	0
148	0	0	0	0	0	0	0
149	1	1	1	1	1	1	0
150	0	0	0	0	0	0	0
151	0	0	0	0	0	0	0
152	0	0	0	0	0	0	1
153	0	0	0	0	0	0	0
154	0	0	0	0	0	0	0
155	0	0	0	1	0	0	0
156	0	0	0	0	0	0	0
157	0	0	0	0	0	0	0
158	1	1	1	1	1	1	0
159	0	0	0	0	0	0	0
160	0	0	0	0	0	0	0
161	0	0	0	0	0	0	0
162	1	1	1	1	1	1	0
163	0	0	0	0	0	0	0
164	0	0	0	0	0	0	0
165	0	0	0	0	0	0	0
166	0	0	1	0	0	0	0
167	0	0	0	0	0	0	0
168	0	0	0	0	0	0	0
169	0	0	0	0	0	0	0
170	0	0	0	0	0	0	0
171	1	1	1	1	1	1	0
172	0	0	0	0	0	0	1
173	0	0	0	0	0	0	0
174	0	0	0	0	0	0	0
175	0	0	0	0	0	0	0
176	0	0	0	0	0	0	0
177	0	0	0	0	0	0	0
178	0	0	0	0	0	0	0
179	0	0	0	0	0	0	0
180	0	0	0	0	0	0	0
181	0	0	0	0	0	0	0
182	0	0	0	1	0	0	0
183	0	0	0	0	0	0	0
184	0	0	0	0	0	0	0
185	0	0	0	0	0	0	0
186	0	0	0	0	0	0	0
187	0	0	0	0	0	0	0
188	0	0	0	0	0	0	0
189	0	0	0	0	0	0	0
190	0	0	0	0	0	0	0
191	0	0	0	0	0	0	0
192	0	0	0	0	0	0	0
193	0	0	0	0	0	0	0
194	1	0	0	0	0	0	0
195	0	0	0	0	0	0	0
196	0	0	0	0	0	0	0
197	0	0	0	0	0	0	0
198	0	0	0	0	0	0	0
199	0	0	0	0	0	0	0
200	0	0	0	0	0	0	0
201	0	0	0	0	0	0	0
202	0	0	0	0	0	0	0
203	0	1	0	0	0	1	0
204	0	0	0	0	0	0	0
205	0	0	0	0	0	0	0
206	0	0	0	0	0	0	0
207	0	0	0	0	0	0	0
208	0	0	0	0	0	0	0
209	0	0	0	0	0	0	0
210	0	0	0	0	0	0	0
211	0	0	0	0	0	0	0
212	0	0	1	0	1	1	0
213	0	0	0	0	0	0	0
214	0	0	0	0	0	0	1
215	0	0	0	0	0	0	0
216	0	1	1	1	1	1	0
217	0	0	0	0	0	0	0
218	0	0	0	0	0	0	0
219	0	0	0	0	0	0	0
220	0	0	0	0	0	0	0
221	0	0	0	0	0	0	0
222	0	0	0	0	0	0	0
223	0	0	0	0	0	0	0
224	1	1	1	1	1	0	0
225	1	1	1	1	1	1	0
226	0	0	0	0	0	0	0
227	1	1	1	1	1	1	0
228	0	0	0	0	0	0	1
229	0	0	0	0	0	0	1
230	0	0	0	0	0	0	0
231	0	0	0	0	0	0	0
232	0	0	0	0	0	0	0
233	0	0	0	0	0	0	0
234	1	1	1	1	1	1	0
235	0	0	0	0	0	0	1
236	0	0	0	0	0	0	0
237	0	0	0	0	0	0	0
238	1	1	1	1	1	1	0
239	0	0	0	0	0	0	0
240	0	0	0	0	0	0	0
241	0	0	0	0	0	0	1
242	0	0	0	1	0	0	0
243	0	0	0	0	0	0	0
244	0	0	0	0	0	0	0
245	0	0	0	0	0	0	0
246	0	0	0	1	0	0	0
247	0	0	0	0	0	0	0
248	0	0	0	0	0	0	0
249	0	1	1	1	1	1	0
250	0	0	0	0	0	0	0
251	0	0	0	0	0	0	0
252	0	0	0	0	0	0	0
253	1	0	1	0	0	1	0
254	0	0	0	0	0	0	0
255	0	0	0	0	0	0	0
256	0	0	0	0	1	0	0
257	0	0	0	0	0	0	0
258	0	0	0	0	0	0	0
259	0	0	1	1	1	1	0
260	0	0	0	0	0	0	0
261	0	0	0	0	0	0	0
262	1	1	1	1	1	1	0
263	1	1	1	1	1	1	0
264	0	0	0	0	0	0	0
265	0	0	0	0	0	0	0
266	0	0	0	0	0	0	1
267	0	0	0	1	0	0	0
268	1	1	1	1	1	1	0
269	1	1	1	1	1	1	0
270	0	0	0	0	0	0	0
271	0	0	0	0	0	0	0
272	0	0	0	0	0	0	0
273	1	1	1	1	1	1	0
274	0	0	0	0	0	0	0
275	0	0	0	0	0	0	0
276	0	0	0	0	0	0	0
277	0	0	0	0	0	1	0
278	1	1	1	1	1	1	0
279	0	0	0	0	0	0	0
280	0	0	0	0	0	0	0
281	0	0	0	0	0	0	0
282	0	0	0	0	0	0	0
283	0	0	1	0	0	0	0
284	0	0	0	0	0	0	0
285	0	0	0	0	0	0	0
286	0	0	0	0	0	0	0
287	0	0	0	0	0	0	0
288	0	0	0	0	0	0	0
289	1	1	1	1	1	1	0
290	0	0	0	0	0	0	0
291	1	0	0	0	0	1	0
292	0	0	0	0	0	0	0
293	1	1	1	1	1	1	0
294	0	0	0	0	0	0	0
295	0	0	0	0	0	0	0
296	0	0	0	0	0	0	0
297	0	0	0	0	0	0	0
298	0	0	0	0	0	0	1
299	0	0	0	0	0	0	0
300	0	0	0	0	0	0	0
301	1	1	1	1	1	1	0
302	0	0	0	0	0	0	0
303	0	0	0	0	0	1	1
304	0	0	0	0	0	0	0
305	0	0	0	0	0	0	0
306	0	0	0	0	0	0	0
307	0	0	0	0	0	0	0
308	0	0	0	0	0	0	0
309	0	0	0	0	0	0	0
310	0	0	0	0	0	0	0
311	0	0	0	0	0	0	0
312	0	0	0	0	0	0	0
313	0	0	0	0	0	0	0
314	0	0	0	0	0	0	0
315	0	0	0	0	0	0	1
316	0	0	0	0	0	0	0
317	0	0	0	0	0	0	0
318	0	0	0	0	0	0	0
319	0	0	0	0	0	0	0
320	0	0	0	0	0	0	0
321	0	0	0	0	0	0	0
322	0	0	0	0	0	0	0
323	0	0	0	0	0	0	0
324	0	0	0	0	0	0	0
325	0	0	0	0	0	0	1
326	0	0	0	0	0	0	0
327	0	0	0	0	0	0	0
328	0	0	0	0	0	0	1
329	1	1	1	1	1	1	0
330	0	0	0	0	0	0	0
331	0	0	0	0	0	0	0
332	0	0	0	0	0	0	1
333	0	0	0	0	0	0	0
334	0	0	0	1	0	0	0
335	0	0	0	0	0	0	0
336	0	0	0	0	0	0	0
337	0	0	0	0	0	0	1
338	1	1	1	1	1	1	0
339	0	0	0	0	0	0	0
340	0	0	0	0	0	0	1
341	0	0	0	0	0	0	0
342	0	0	0	0	0	0	0
343	1	1	1	1	1	1	0
344	0	0	0	0	0	0	0
345	0	0	0	0	0	0	0
346	0	0	0	0	0	0	0
347	0	0	0	0	0	0	0
348	0	0	0	0	0	0	1
349	0	0	0	0	0	0	0
350	0	0	0	0	0	0	0
351	0	0	0	0	0	0	0
352	0	0	0	0	0	0	0
353	0	0	0	0	0	0	0
354	0	0	0	0	0	0	0
355	0	0	0	0	0	0	0
356	0	0	0	0	0	0	0
357	0	0	0	0	0	0	1
358	0	0	0	0	0	0	0
359	0	0	0	0	0	0	0
360	0	0	0	0	0	0	0
361	0	0	0	0	0	0	0
362	0	0	0	0	0	0	0
363	1	1	1	1	1	1	0
364	0	0	0	0	0	0	0
365	0	0	0	0	0	0	0
366	1	1	1	1	1	1	0
367	0	0	0	0	0	0	0
368	0	0	0	0	0	0	0
369	0	0	0	0	0	0	0
370	0	0	0	0	0	0	0
371	0	0	0	0	0	0	0
372	0	1	0	0	0	0	0
373	0	0	0	0	0	0	0
374	0	0	0	0	0	1	0
375	0	0	0	0	0	0	0
376	0	0	0	0	0	0	0
377	0	0	0	0	0	0	1
378	0	0	0	0	0	0	0
379	0	0	0	0	0	0	0
380	0	0	0	0	0	0	1
381	0	0	0	0	0	0	0
382	0	0	0	0	0	0	0
383	0	0	0	0	0	0	0
384	0	0	0	0	0	0	0
385	0	0	0	0	0	0	0
386	0	0	0	0	0	0	0
387	0	0	0	0	0	0	0
388	0	0	0	0	0	0	0
389	0	0	0	0	0	0	0
390	0	0	0	0	0	0	1
391	0	0	0	0	0	0	0
392	0	0	0	0	0	0	1
393	0	0	0	0	0	0	0
394	0	0	0	0	0	0	0
395	0	0	0	0	0	0	0
396	0	0	0	0	0	0	1
397	1	1	1	1	1	1	0
398	0	0	0	0	0	0	0
399	0	0	0	0	0	0	1
400	0	0	0	0	0	0	1
401	0	0	0	0	0	0	0
402	0	0	0	0	0	0	0
403	0	0	0	0	0	0	0
404	0	0	0	0	0	0	0
405	0	0	0	0	0	1	0
406	0	0	0	0	0	0	0
407	0	0	0	0	0	0	0
408	0	0	0	0	0	0	0
409	0	0	0	0	0	0	0
410	0	0	0	0	0	0	0
411	0	0	0	0	0	0	0
412	0	0	0	0	0	0	0
413	0	0	0	0	0	0	0
414	0	0	0	0	0	0	0
415	0	0	0	0	0	0	0
416	0	0	0	1	0	0	0
417	0	0	0	0	0	0	0
418	0	0	0	0	0	0	0
419	0	0	0	0	0	0	0
420	0	0	0	0	0	0	1
421	0	0	0	0	0	0	0
422	0	0	0	0	0	0	0
423	0	0	0	0	0	0	1
424	0	0	0	0	0	0	0
425	0	0	0	0	0	0	0
426	1	1	1	1	1	1	0
427	0	0	0	0	0	0	0
428	0	0	0	0	0	0	0
429	0	0	0	0	0	0	0
430	0	0	0	0	0	0	0
431	0	0	0	0	0	0	0
432	0	0	0	1	0	0	0
433	0	0	0	0	0	0	0
434	0	0	0	0	0	0	0
435	0	0	0	0	0	0	0
436	0	0	1	0	0	0	0
437	1	1	1	1	1	1	0
438	0	0	0	0	0	0	1
439	1	1	1	1	1	1	0
440	0	0	0	0	0	0	0
441	0	0	0	0	0	0	0
442	0	0	0	0	0	0	1
443	1	1	1	1	1	1	0
444	0	0	0	0	0	0	0
445	0	0	0	0	0	0	0
446	0	0	0	0	0	0	0
447	0	0	0	0	0	0	0
448	1	0	1	0	0	0	0
449	0	0	0	0	0	0	0
450	0	0	0	0	0	0	0
451	0	0	0	0	0	0	0
452	0	0	0	0	0	0	0
453	0	0	0	0	0	0	0
454	0	0	0	0	0	0	0
455	0	0	0	0	0	0	0
456	0	0	0	0	0	0	0
457	0	0	0	0	0	0	0
458	0	0	0	0	0	0	0
459	0	0	0	0	0	0	0
460	0	0	0	0	0	0	0
461	0	0	0	0	0	0	0
462	0	0	0	0	0	0	0
463	0	0	0	1	0	0	0
464	0	0	0	0	0	0	0
465	0	0	0	0	0	0	0
466	0	0	0	0	0	0	0
467	1	1	1	1	1	1	0
468	0	0	0	0	0	0	0
469	0	0	0	0	0	0	0
470	0	0	1	0	0	0	0
471	0	0	0	0	0	0	0
472	0	0	0	0	0	0	1
473	0	0	0	0	0	0	1
474	0	0	0	0	0	0	0
475	0	0	1	0	0	0	0
476	0	0	0	0	0	0	0
477	0	0	0	0	0	0	0
478	0	0	1	0	0	0	0
479	0	0	0	0	0	0	0
480	0	0	0	0	0	0	0
481	0	0	0	0	0	0	0
482	0	0	0	1	0	0	0
483	1	1	1	1	1	1	0
484	0	0	0	1	0	0	0
485	0	0	0	0	0	0	0
486	0	0	0	0	0	0	0
487	0	0	0	0	0	0	0
488	0	0	0	0	0	0	0
489	1	1	1	1	1	1	0
490	0	0	0	0	0	0	0
491	0	0	0	0	0	0	0
492	0	0	0	0	0	0	0
493	0	0	0	0	0	0	0
494	0	0	0	0	0	0	0
495	0	0	0	0	0	0	0
496	0	0	0	0	0	0	0
497	0	0	0	0	0	0	0
498	0	0	0	0	0	0	0
499	0	0	0	0	0	0	0
500	0	0	0	0	0	0	0
501	0	0	0	0	0	0	0
502	0	0	0	0	0	0	0
503	0	0	0	0	0	0	0
504	0	0	0	0	0	0	1
505	0	0	0	0	0	0	0
506	0	0	0	0	0	0	0
507	0	0	0	0	0	0	0
508	0	0	0	0	0	0	0
509	0	0	0	0	0	0	0
510	0	0	0	0	0	0	0
511	0	0	0	0	0	0	0
512	0	0	0	0	0	0	0
513	0	0	0	0	0	0	0
514	0	0	0	0	0	0	0
515	0	0	0	0	0	0	0
516	0	0	0	0	0	0	0
517	0	0	0	0	0	0	0
518	0	0	0	0	0	0	0
519	0	0	0	0	0	0	0
520	0	0	0	0	0	0	0
521	0	0	0	0	0	0	0
522	0	0	0	0	0	0	0
523	0	0	0	0	0	0	0
524	0	0	0	0	0	0	0
525	0	0	0	0	0	0	0
526	1	1	1	1	1	1	0
527	0	0	0	0	0	0	0
528	0	0	0	0	0	0	0
529	0	0	0	0	0	0	0
530	0	0	0	0	0	0	0
531	0	0	0	0	0	0	0
532	0	0	0	0	0	0	0
533	1	1	1	1	1	1	0
534	0	0	0	0	0	0	0
535	0	0	0	0	0	0	0
536	0	0	0	0	0	0	0
537	0	0	0	0	0	0	0
538	0	0	0	0	0	0	1
539	0	0	0	0	0	0	0
540	0	0	0	0	0	0	0
541	0	0	0	0	0	0	0
542	0	0	0	0	0	0	0
543	0	0	0	0	0	0	0
544	1	1	1	1	1	1	0
545	0	0	0	0	0	0	0
546	0	0	0	0	0	0	0
547	0	0	0	0	0	0	0
548	0	0	0	0	0	0	0
549	0	0	0	0	0	0	1
550	0	0	0	0	0	0	0
551	0	0	0	0	0	0	0
552	0	0	0	0	0	0	0
553	0	0	0	0	0	0	0
554	0	0	0	0	0	0	0
555	0	0	0	0	0	0	0
556	0	0	0	0	0	0	0
557	0	0	0	0	0	0	0
558	0	0	0	0	0	0	0
559	0	0	0	0	0	0	0
560	1	1	1	1	1	1	0
561	0	0	0	0	0	0	0
562	0	0	0	0	0	0	0
563	0	0	0	0	0	0	0
564	1	1	1	1	1	1	0
565	0	0	0	0	0	0	0
566	0	0	0	0	0	0	0
567	0	0	0	0	0	0	0
568	0	0	0	0	0	0	0
569	0	0	0	0	0	0	0
570	0	0	0	0	0	0	0
571	0	0	0	1	0	0	1
572	0	0	0	0	0	0	0
573	0	0	0	0	0	0	0
574	0	0	0	0	0	0	0
575	0	0	0	0	0	0	0
576	0	0	0	0	0	0	0
577	0	0	0	0	0	0	0
578	1	1	1	1	1	1	0
579	0	0	1	1	1	0	0
580	0	0	0	0	0	0	0
581	0	0	0	1	0	0	0
582	1	0	0	0	0	0	0
583	0	0	0	0	0	0	0
584	0	0	0	0	0	0	0
585	0	0	0	0	0	0	0
586	0	0	0	0	0	0	0
587	0	0	0	0	0	0	0
588	0	0	0	0	0	0	0
589	0	0	0	0	0	0	0
590	0	0	0	1	1	1	0
591	0	0	0	0	0	0	0
592	0	0	0	0	0	0	0
593	1	1	1	1	1	1	0
594	0	0	0	0	0	0	0
595	0	0	0	1	0	0	0
596	0	1	1	1	1	1	0
597	0	0	0	0	0	0	0
598	0	0	0	0	0	0	0
599	0	0	0	0	0	0	0
600	0	0	0	0	0	0	0
601	0	0	0	0	0	0	0
602	0	0	0	0	0	0	0
603	0	0	0	0	0	0	0
604	0	0	0	0	0	0	0
605	0	0	0	0	0	0	0
606	0	0	0	0	0	0	0
607	0	0	0	0	0	0	0
608	1	1	1	1	1	1	0
609	0	0	0	0	0	0	0
610	0	0	0	0	0	0	0
611	0	0	0	0	0	0	1
612	0	0	0	0	0	0	0
613	0	0	0	0	0	0	0
614	0	0	0	0	0	0	0
615	0	0	1	0	0	0	0
616	0	0	0	0	0	0	0
617	0	0	0	0	0	0	0
618	0	0	0	0	0	0	0
619	0	0	0	0	0	0	0
620	0	0	0	0	0	0	0
621	0	0	0	0	0	0	0
622	0	0	0	0	0	0	0
623	0	0	0	0	0	0	0
624	0	0	0	0	0	0	1
625	0	0	0	0	0	0	0
626	0	0	0	0	0	0	0
627	0	0	0	0	0	0	0
628	0	0	0	0	0	0	0
629	0	0	0	0	0	0	0
630	0	0	0	0	0	0	0
631	0	0	0	0	0	0	1
632	0	0	0	0	0	0	0
633	0	0	0	0	0	0	0
634	0	0	0	0	0	0	1
635	0	0	0	0	0	0	0
636	0	0	0	0	0	0	0
637	0	0	0	0	0	0	0
638	0	0	0	0	0	0	0
639	0	0	0	1	0	0	0
640	0	0	0	0	0	0	1
641	0	0	1	0	0	0	0
642	0	0	1	1	1	1	0
643	0	0	0	0	0	0	0
644	0	0	0	0	0	0	0
645	0	0	0	0	0	0	0
646	0	0	0	0	0	0	0
647	1	0	1	1	1	0	0
648	0	0	0	1	0	0	0
649	1	0	0	0	0	0	0
650	0	0	0	0	0	0	0
651	0	0	0	0	0	0	0
652	0	0	0	0	0	0	0
653	0	0	0	0	0	0	0
654	0	0	0	0	0	0	1
655	0	0	0	0	0	0	0
656	0	0	0	0	0	0	0
657	0	0	0	0	0	0	0
658	0	0	0	0	0	0	0
659	0	0	0	0	0	0	0
660	0	0	0	0	0	0	0
661	0	0	0	0	0	0	0
662	0	0	0	0	0	0	0
663	0	0	0	0	0	0	0
664	0	0	0	0	0	0	0
665	0	0	0	0	0	0	0
666	0	0	0	0	0	0	0
667	0	0	0	0	0	0	0
668	0	0	0	0	0	0	0
669	1	1	1	1	1	1	0
670	1	1	1	1	1	1	0
671	0	0	0	0	0	0	0
672	0	0	0	0	0	0	0
673	0	0	0	0	0	0	0
674	0	0	0	0	0	0	0
675	0	0	0	0	0	0	1
676	0	0	0	0	0	0	0
677	0	0	0	0	0	0	0
678	1	1	1	1	1	1	0
679	0	0	0	0	0	0	0
680	0	0	0	0	0	0	0
681	0	0	0	0	0	0	0
682	0	0	0	0	0	0	0
683	0	0	0	0	0	0	0
684	0	0	0	0	0	0	0
685	0	0	0	0	0	0	0
686	1	1	1	1	1	1	0
687	0	0	0	0	0	0	1
688	0	0	0	1	0	0	0
689	0	0	0	0	0	0	0
690	0	0	0	0	0	0	0
691	0	0	0	0	0	0	0
692	0	0	0	0	0	0	0
693	0	0	0	0	0	0	0
694	1	1	1	1	1	1	0
695	0	0	0	0	0	0	0
696	1	1	1	1	1	1	0
697	0	0	0	0	0	0	0
698	0	0	0	0	0	0	0
699	0	0	0	0	0	0	0
700	0	0	0	0	0	0	0
701	0	0	0	0	0	0	0
702	0	0	0	0	0	0	0
703	0	0	0	0	0	0	0
704	0	0	0	0	0	0	1
705	0	0	0	0	0	0	0
706	1	1	1	1	1	1	0
707	0	0	0	0	0	0	0
708	0	0	0	1	0	0	1
709	0	0	0	0	0	0	0
710	0	0	0	0	0	0	0
711	0	0	0	0	0	0	1
712	0	0	0	0	0	1	0
713	0	0	0	0	0	0	0
714	0	0	0	0	0	0	0
715	0	0	0	0	0	0	0
716	0	0	0	0	0	0	0
717	0	0	0	0	0	0	0
718	0	0	0	0	0	0	0
719	0	0	0	0	0	0	0
720	0	0	0	0	0	0	0
721	0	0	0	0	0	0	0
722	0	0	0	0	0	0	0
723	0	0	0	0	0	0	0
724	1	1	1	0	1	1	0
725	0	0	0	1	1	1	0
726	0	0	0	0	0	0	0
727	0	0	0	0	0	0	0
728	0	0	0	0	0	0	0
729	0	0	0	0	0	0	0
730	0	0	0	0	0	0	0
731	1	1	1	1	1	1	0
732	0	0	0	0	0	0	0
733	1	1	1	1	1	1	0
734	0	0	0	0	0	0	0
735	0	0	0	0	0	0	0
736	1	1	1	1	1	1	0
737	1	1	1	1	1	1	0
738	0	0	0	0	0	0	0
739	0	0	0	0	0	0	0
740	0	0	0	0	0	0	0
741	0	0	0	0	0	0	0
742	0	0	0	0	0	0	0
743	0	0	0	0	0	0	0
744	0	0	0	0	0	0	0
745	0	0	0	0	0	0	0
746	0	0	0	0	0	0	0
747	0	0	0	0	0	0	0
748	0	0	0	0	0	0	0
749	1	1	1	1	1	1	0
750	0	0	0	0	0	0	0
751	0	0	0	0	0	0	0
752	0	0	0	0	0	0	0
753	0	0	0	0	0	0	0
754	0	0	0	0	0	0	0
755	0	0	0	0	0	0	0
756	0	0	0	0	0	0	0
757	0	0	0	0	0	0	0
758	0	0	0	0	0	0	0
759	0	0	0	0	0	0	0
760	0	0	0	0	0	0	0
761	0	0	0	0	0	0	0
762	0	0	0	0	0	0	0
763	0	0	0	0	0	0	0
764	0	0	0	1	0	0	0
765	0	0	0	0	0	0	0
766	0	0	0	0	0	0	0
767	0	0	0	0	0	0	0
768	0	0	0	0	0	0	0
769	0	0	0	0	0	0	0
770	0	0	0	0	0	0	0
771	0	0	0	0	0	0	0
772	0	0	0	0	0	0	0
773	0	0	0	0	0	0	0
774	0	0	0	0	0	0	0
775	0	0	0	0	0	0	0
776	0	0	0	0	0	0	0
777	0	0	0	0	0	0	0
778	0	0	0	0	0	0	0
779	0	0	0	0	0	0	0
780	0	0	0	1	0	0	0
781	0	0	0	0	0	0	0
782	0	0	0	0	0	0	0
783	0	0	0	0	0	0	0
784	1	1	1	1	1	1	0
785	0	0	0	0	0	0	0
786	0	0	0	0	0	0	0
787	0	0	0	0	0	0	0
788	0	0	0	0	0	0	0
789	0	0	0	0	0	0	0
790	0	0	0	0	0	0	0
791	0	0	0	0	0	0	0
792	0	0	0	0	0	0	0
793	0	0	0	0	0	0	0
794	0	0	0	0	0	0	0
795	0	0	0	0	0	0	0
796	0	0	0	0	0	0	0
797	0	0	0	0	0	0	1
798	1	1	1	1	1	1	0
799	0	0	0	0	0	0	0
800	0	0	0	1	0	0	0
801	0	0	0	0	0	0	0
802	0	0	0	0	0	0	0
803	0	0	0	0	0	0	0
804	0	0	0	0	0	0	0
805	0	0	0	0	0	0	0
806	0	0	0	0	0	0	0
807	0	0	0	0	0	0	1
808	0	0	0	0	0	0	0
809	0	0	0	0	0	0	1
810	1	1	1	1	1	1	0
811	0	0	0	0	0	0	1
812	0	0	0	0	0	1	0
813	0	0	0	0	0	0	0
814	0	0	0	0	0	0	0
815	0	0	0	0	0	0	0
816	1	1	1	1	1	1	0
817	0	0	0	0	0	0	0
818	0	0	0	0	0	0	1
819	0	0	0	0	0	0	0
820	0	0	0	0	0	0	0
821	0	0	0	0	0	0	0
822	0	0	0	1	0	0	1
823	1	0	0	0	0	0	0
824	0	0	0	0	0	0	0
825	0	0	0	0	0	0	0
826	0	0	0	0	0	0	0
827	1	1	1	1	1	1	0
828	0	0	0	0	0	0	0
829	0	0	0	0	0	0	0
830	1	1	1	1	1	1	0
831	0	0	0	0	0	0	0
832	0	0	0	0	0	0	0
833	0	0	0	0	0	0	0
834	0	0	0	0	0	0	0
835	0	0	0	0	0	0	0
836	0	0	0	0	0	0	0
837	0	0	0	0	0	0	0
838	0	0	0	0	0	0	0
839	0	0	0	0	0	0	1
840	0	0	0	0	0	0	0
841	0	0	0	0	0	0	1
842	1	1	1	1	1	1	0
843	0	0	0	0	0	0	0
844	0	0	0	0	0	0	0
845	0	0	0	0	0	0	0
846	0	0	0	0	0	0	0
847	1	1	1	1	1	1	0
848	1	1	1	0	1	1	0
849	1	1	1	1	1	1	0
850	0	0	0	0	0	0	0
851	1	0	1	1	1	1	0
852	1	1	1	0	0	0	0
853	0	0	0	0	0	0	0
854	0	0	0	1	0	0	1
855	0	0	0	0	0	0	0
856	1	1	1	1	1	1	0
857	1	1	1	1	1	1	0
858	1	1	1	1	1	1	0
859	0	0	0	0	0	0	0
860	0	0	0	0	0	0	0
861	1	1	0	0	0	0	0
862	0	0	0	0	0	0	0
863	0	0	0	0	0	0	0
864	1	1	0	1	1	1	0
865	0	0	0	0	0	0	0
866	0	0	0	0	0	0	1
867	0	0	0	0	0	0	1
868	0	0	0	0	0	0	0
869	0	0	0	1	0	0	0
870	0	0	0	0	0	0	0
871	0	0	0	0	0	0	1
872	1	1	1	1	1	1	0
873	0	0	0	0	0	0	0
874	0	0	0	0	0	0	0
875	0	0	0	0	0	0	0
876	1	1	1	1	1	1	0
877	0	0	0	0	0	0	0
878	0	0	0	0	0	0	0
879	0	0	0	0	0	0	0
880	0	0	0	0	0	0	0
881	0	0	0	0	0	0	0
882	0	0	0	1	1	1	0
883	0	0	0	0	0	0	0
884	1	1	1	1	1	1	0
885	0	0	0	0	0	0	0
886	1	1	1	1	1	1	0
887	1	1	1	1	1	1	0
888	1	1	1	1	1	1	0
889	0	0	0	0	0	0	0
890	0	0	0	0	0	0	0
891	0	0	0	1	1	1	0
892	0	0	0	0	0	0	0
893	0	0	0	0	0	0	0
894	1	1	1	1	1	1	0
895	0	0	0	0	0	0	0
896	0	0	0	0	0	0	0
897	1	1	1	1	1	1	0
898	0	0	0	0	0	0	0
899	0	0	0	0	0	0	1
900	0	0	0	0	0	0	0
901	1	1	1	1	1	1	0
902	0	0	0	0	0	0	0
903	0	0	0	0	0	0	0
904	0	0	0	0	0	0	0
905	0	0	0	0	0	0	1
906	0	0	0	0	0	0	1
907	0	0	0	0	0	0	0
908	0	0	0	0	0	0	0
909	0	0	0	0	0	0	0
910	0	0	0	0	0	0	0
911	0	0	0	0	0	0	1
912	0	0	0	0	0	0	0
913	0	0	0	0	0	0	0
914	0	0	0	0	0	0	0
915	0	0	0	0	0	0	0
916	0	0	0	0	0	0	0
917	0	0	0	0	0	0	0
918	0	0	0	0	0	0	0
919	0	0	0	0	0	0	1
920	0	0	0	0	0	0	0
921	1	1	1	1	1	1	0
922	0	0	0	0	0	0	1
923	0	0	0	0	0	0	0
924	0	0	0	0	0	0	0
925	0	0	0	0	0	0	0
926	1	1	1	1	1	1	0
927	0	0	0	1	0	0	0
928	0	0	0	0	0	0	0
929	1	1	1	1	1	1	0
930	1	1	1	1	1	1	0
931	0	0	0	0	0	0	0
932	1	1	1	1	1	1	0
933	0	0	0	0	0	0	0
934	0	0	0	0	0	0	0
935	0	0	0	0	0	0	0
936	0	0	0	0	0	0	0
937	0	0	0	0	0	0	0
938	0	0	0	0	0	0	0
939	0	0	0	0	0	0	0
940	0	0	0	0	0	0	0
941	0	0	0	0	0	0	0
942	1	1	1	1	1	1	0
943	1	1	1	1	1	1	0
944	0	0	0	0	0	0	0
945	0	0	0	0	0	0	0
946	0	0	0	0	0	0	1
947	1	1	1	1	1	1	0
948	1	1	1	1	1	1	0
949	1	1	1	1	1	1	0
950	0	0	0	0	0	0	0
951	0	0	0	0	0	0	0
952	0	0	0	1	0	0	0
953	0	0	0	0	0	0	0
954	0	0	0	0	0	0	0
955	0	0	0	0	0	0	0
956	0	0	0	0	0	0	0
957	0	0	0	0	0	0	0
958	0	0	0	0	0	0	0
959	1	0	0	0	0	0	0
960	0	0	0	0	0	0	0
961	0	0	0	0	0	0	0
962	0	0	0	0	0	0	0
963	0	0	0	0	0	0	0
964	0	0	0	0	0	0	0
965	1	1	1	1	1	1	0
966	0	0	0	0	0	0	0
967	0	0	0	0	0	0	0
968	0	0	0	0	0	0	0
969	0	0	0	0	0	0	0
970	0	0	0	0	0	0	0
971	0	0	0	0	0	0	0
972	0	0	0	0	0	0	1
973	0	0	0	0	0	0	0
974	0	0	0	0	0	0	0
975	0	0	0	0	0	0	0
976	0	0	0	0	0	0	0
977	0	0	0	0	0	0	0
978	0	0	1	0	0	0	0
979	0	0	1	0	0	0	0
980	0	0	0	0	0	0	0
981	0	0	0	0	0	0	0
982	0	0	0	0	0	0	0
983	0	0	0	0	0	0	0
984	0	0	0	0	0	0	0
985	0	0	0	0	0	0	0
986	0	0	0	0	0	0	0
987	0	0	0	0	0	0	0
988	1	1	1	1	1	1	0
989	0	0	0	0	0	0	0
990	0	0	0	0	0	0	0
991	0	0	0	0	0	0	0
992	0	0	0	0	0	0	0
993	0	0	0	0	0	0	0
994	0	0	0	0	0	0	0
995	0	0	0	0	0	0	0
996	0	0	0	0	0	0	0
997	0	0	0	0	0	0	0
998	0	1	1	1	1	1	0
999	0	0	0	1	0	0	0
1000	0	0	0	0	0	0	0
1001	0	0	0	0	0	0	0
1002	0	0	0	0	0	0	0
1003	0	0	0	0	0	0	1
1004	0	0	0	0	0	0	0
1005	0	0	0	0	0	0	0
1006	0	0	0	0	0	0	0
1007	0	0	0	0	0	0	0
1008	0	0	0	0	0	0	0
1009	0	0	0	0	0	0	0
1010	0	0	0	0	0	0	0
1011	0	0	0	0	0	0	0
1012	0	0	0	0	0	0	0
1013	0	0	0	0	0	0	1
1014	0	0	0	0	0	0	0
1015	0	0	0	0	0	0	0
1016	0	0	0	0	0	0	0
1017	0	0	0	0	0	0	0
1018	0	0	0	0	0	0	0
1019	0	0	0	0	0	0	0
1020	0	0	0	0	0	0	0
1021	0	1	0	0	1	1	0
1022	1	1	1	1	1	1	0
1023	0	0	0	0	0	0	0
1024	1	1	1	1	1	1	0
1025	0	0	0	0	0	0	0
1026	0	0	0	0	0	0	0
1027	0	0	0	0	0	0	0
1028	0	0	0	0	0	0	0
1029	0	0	0	0	0	0	0
1030	0	0	0	0	0	0	0
1031	1	1	1	1	1	1	0
1032	0	0	0	0	0	0	0
1033	1	1	1	0	1	1	0
1034	0	0	0	0	0	0	0
1035	0	0	0	0	0	0	1
1036	0	0	0	0	0	0	0
1037	0	0	0	0	0	0	0
1038	0	0	0	0	0	0	0
1039	0	1	0	0	0	0	0
1040	0	0	0	0	1	0	0
1041	0	0	0	0	0	0	0
1042	0	0	0	0	0	0	0
1043	0	0	0	1	0	0	0
1044	0	0	0	0	0	0	0
1045	0	0	0	0	0	0	0
1046	0	0	0	0	0	0	0
1047	0	0	0	0	0	0	0
1048	0	0	0	0	0	0	0
1049	0	0	0	0	0	0	0
1050	0	0	0	0	0	0	0
1051	0	0	0	0	0	0	0
1052	0	0	0	0	0	0	0
1053	0	0	0	0	0	0	1
1054	1	1	1	1	1	1	0
1055	0	0	0	0	0	0	0
1056	0	0	0	0	0	0	0
1057	0	0	0	0	0	0	1
1058	0	0	0	0	0	0	0
1059	0	0	0	0	0	0	0
1060	0	0	0	0	0	0	0
1061	0	0	0	0	0	0	0
1062	1	1	1	1	1	1	0
1063	0	0	0	0	0	0	0
1064	0	0	0	0	0	0	0
1065	0	0	0	0	0	0	0
1066	0	0	0	0	0	0	0
1067	1	1	1	1	1	1	0
1068	0	0	0	0	0	0	0
1069	0	0	0	0	0	0	0
1070	0	0	0	0	0	0	0
1071	0	0	0	0	0	0	0
1072	0	0	0	0	0	0	0
1073	0	0	0	0	0	0	0
1074	0	0	0	0	0	0	0
1075	0	0	0	0	0	0	0
1076	0	0	0	0	0	0	1
1077	0	0	0	1	0	0	0
1078	0	0	0	0	0	0	0
1079	0	0	0	0	0	0	1
1080	0	0	0	0	0	0	0
1081	0	0	0	0	0	0	0
1082	0	0	0	0	0	0	0
1083	1	1	1	1	1	1	0
1084	0	0	0	0	0	0	0
1085	0	0	0	0	0	0	0
1086	1	1	1	1	1	1	0
1087	0	0	0	0	0	0	1
1088	1	1	1	1	1	1	0
1089	0	0	0	0	0	0	0
1090	0	0	0	0	0	0	0
1091	0	0	0	0	0	0	0
1092	0	0	0	0	0	0	0
1093	1	1	1	1	1	1	0
1094	0	0	0	0	0	0	0
1095	0	0	0	0	0	0	0
1096	0	0	0	0	0	0	0
1097	1	1	1	1	1	1	0
1098	0	0	0	0	0	0	0
1099	0	0	0	0	0	0	0
1100	0	0	0	0	0	0	1
1101	0	0	0	0	0	0	0
1102	0	0	0	0	1	1	0
1103	0	0	0	0	0	0	0
1104	0	0	0	0	0	0	0
1105	0	0	0	0	0	0	1
1106	0	0	0	0	0	0	0
1107	1	1	1	1	1	1	0
1108	0	0	0	0	0	0	0
1109	0	0	0	0	0	0	0
1110	0	0	0	0	0	0	0
1111	0	0	0	0	0	0	0
1112	0	0	0	0	0	0	0
1113	0	0	0	0	0	0	0
1114	0	0	0	0	0	0	0
1115	0	0	0	0	0	0	0
1116	0	0	0	0	0	0	0
1117	0	0	0	0	0	0	0
1118	0	0	0	0	0	0	0
1119	0	0	0	0	0	0	0
1120	0	0	0	0	0	0	0
1121	1	1	1	1	1	1	0
1122	0	0	0	0	0	0	0
1123	0	0	0	0	0	0	0
1124	0	0	0	0	0	0	0
1125	1	0	0	0	0	0	0
1126	0	0	0	0	0	0	0
1127	0	0	0	0	0	0	0
1128	0	0	0	0	0	0	0
1129	0	0	0	0	0	0	0
1130	0	0	0	0	0	0	0
1131	0	0	0	0	0	0	0
1132	0	0	0	0	0	0	0
1133	0	0	0	0	0	0	0
1134	0	0	0	0	0	0	0
1135	1	1	1	1	1	1	0
1136	0	0	0	0	0	0	0
1137	0	0	1	0	0	0	0
1138	1	1	1	1	1	1	0
1139	0	0	0	0	0	0	0
1140	0	0	0	0	0	0	0
1141	0	0	0	0	0	0	0
1142	0	0	0	0	0	0	1
1143	0	0	0	0	0	0	0
1144	1	1	1	1	1	1	0
1145	0	0	0	0	0	0	0
1146	0	0	0	0	0	0	0
1147	0	0	0	0	0	0	0
1148	0	0	0	0	0	0	0
1149	0	0	0	0	0	0	0
1150	0	0	0	0	0	0	0
1151	0	0	0	0	0	0	0
1152	0	0	0	0	0	0	0
1153	0	0	0	0	0	0	1
1154	0	0	0	0	0	0	1
1155	0	0	0	0	0	0	0
1156	0	0	0	0	0	0	0
1157	0	0	0	0	0	0	0
1158	0	0	0	0	0	0	1
1159	0	0	0	0	0	0	0
1160	0	0	0	0	0	0	0
1161	0	0	0	0	0	0	0
1162	0	0	0	0	0	0	0
1163	0	0	0	0	0	0	0
1164	0	0	0	0	0	0	0
1165	0	0	1	0	0	0	0
1166	0	0	0	0	0	0	0
1167	0	0	0	0	0	0	1
1168	0	0	0	0	0	0	0
1169	0	0	0	0	0	0	0
1170	0	0	0	0	0	0	0
1171	0	0	0	0	0	0	0
1172	0	0	0	0	0	0	0
1173	1	1	1	1	1	1	0
1174	0	0	0	0	0	0	0
1175	0	0	1	0	0	0	0
1176	1	1	1	1	1	1	0
1177	0	0	0	0	0	0	0
1178	0	0	0	0	0	0	0
1179	0	0	0	1	0	0	0
1180	0	0	0	0	0	0	0
1181	1	1	1	1	1	1	0
1182	0	0	0	0	0	0	0
1183	0	0	0	0	0	0	0
1184	0	0	0	0	0	0	0
1185	0	0	0	0	0	0	1
1186	0	0	0	0	0	0	0
1187	0	0	0	0	0	0	0
1188	0	0	0	0	0	0	0
1189	0	0	0	0	0	0	0
1190	0	0	0	0	0	0	0
1191	0	0	0	0	0	0	0
1192	0	0	0	0	0	0	0
1193	0	0	0	0	0	0	0
1194	0	0	0	0	0	0	1
1195	0	0	0	0	0	0	0
1196	0	0	0	0	0	0	0
1197	1	1	1	1	1	1	0
1198	0	0	0	0	0	0	0
1199	0	0	0	0	0	0	0
1200	1	1	1	1	1	1	0
1201	0	0	0	0	0	0	0
1202	0	0	0	0	0	0	0
1203	0	0	0	0	0	0	0
1204	0	0	0	0	0	0	1
1205	0	0	0	0	0	0	0
1206	0	0	0	0	0	0	0
1207	0	0	0	0	0	0	0
1208	0	0	0	0	0	0	0
1209	0	0	0	1	0	0	0
1210	0	0	0	0	0	0	0
1211	0	0	0	0	0	0	0
1212	0	0	0	0	0	0	0
1213	0	0	0	0	0	0	0
1214	0	0	0	1	0	0	0
1215	0	0	0	0	0	0	0
1216	0	0	0	0	0	0	0
1217	0	0	0	0	0	0	0
1218	0	0	0	0	0	0	1
1219	0	0	0	0	0	0	0
1220	1	0	0	0	0	0	0
1221	0	0	0	0	0	0	0
1222	0	0	0	0	0	0	0
1223	0	0	0	0	0	0	0
1224	0	0	0	0	0	0	0
1225	0	0	0	0	0	0	0
1226	0	0	0	0	0	0	0
1227	0	0	0	0	0	0	0
1228	0	0	0	0	0	0	0
1229	1	1	0	0	1	1	0
1230	0	0	0	0	0	0	1
1231	0	0	0	0	0	0	0
1232	0	0	0	0	0	0	0
1233	0	0	0	0	0	0	0
1234	0	0	0	0	0	0	0
1235	0	1	0	0	0	0	0
1236	0	0	0	0	0	0	0
1237	0	0	0	0	0	0	0
1238	0	0	0	0	0	0	0
1239	0	0	0	0	0	0	0
1240	0	0	0	0	0	0	1
1241	0	0	0	0	0	0	0
1242	0	0	0	0	0	0	0
1243	0	0	0	0	0	0	0
1244	0	0	0	0	0	0	0
1245	0	0	0	0	0	0	0
1246	0	0	0	0	0	0	0
1247	0	0	0	0	0	0	1
1248	0	0	0	0	0	0	0
1249	0	0	0	0	0	0	0
1250	0	0	0	0	0	0	0
1251	0	0	0	0	0	0	0
1252	0	0	0	0	0	0	0
1253	0	0	0	0	0	0	0
1254	0	0	0	0	0	0	0
1255	0	0	0	0	0	0	0
1256	0	0	0	0	0	0	1
1257	0	0	0	0	0	0	0
1258	0	0	0	0	0	0	0
1259	0	0	0	0	0	0	0
1260	1	1	1	1	1	1	0
1261	0	0	0	0	0	0	0
1262	0	0	0	0	0	0	0
1263	0	0	0	0	0	0	0
1264	0	0	0	0	0	0	0
1265	0	0	0	0	0	0	0
1266	0	0	0	0	0	0	0
1267	0	0	0	0	0	0	0
1268	0	0	0	0	0	0	0
1269	0	0	0	0	0	0	0
1270	0	0	0	0	0	0	0
1271	0	0	0	0	0	0	1
1272	0	0	0	0	0	0	0
1273	0	0	0	0	0	0	0
1274	0	0	0	1	0	0	0
1275	0	0	0	0	0	0	0
1276	0	0	0	0	0	0	0
1277	0	0	0	0	0	0	0
1278	0	0	0	0	0	0	0
1279	0	0	0	0	0	0	0
1280	0	0	0	0	0	0	0
1281	0	0	0	0	0	0	0
1282	0	0	0	0	0	0	0
1283	0	0	0	0	0	0	0
1284	0	0	0	0	0	0	0
1285	1	1	1	1	1	1	0
1286	0	0	0	0	0	0	0
1287	0	0	0	0	0	0	0
1288	0	0	0	0	0	0	0
1289	0	0	0	0	0	0	0
1290	0	0	0	0	0	0	0
1291	0	0	0	0	0	0	0
1292	0	0	0	0	0	0	0
1293	0	0	0	0	0	0	0
1294	1	1	1	1	1	1	0
1295	0	0	0	0	0	0	0
1296	1	1	1	1	1	1	0
1297	1	1	1	1	1	1	0
1298	0	0	0	0	0	0	0
1299	1	1	1	1	1	1	0
1300	0	0	0	0	0	0	1
1301	0	0	0	0	0	0	1
1302	0	0	0	0	0	0	0
1303	0	0	0	0	0	0	0
1304	0	0	0	0	0	0	0
1305	0	1	0	0	0	0	0
1306	0	0	0	0	0	0	0
1307	0	0	0	0	0	0	0
1308	0	0	0	1	0	0	0
1309	0	0	0	0	0	0	0
1310	1	1	1	1	1	1	0
1311	0	0	0	0	0	0	0
1312	0	0	0	0	0	0	1
1313	0	0	0	0	0	0	0
1314	0	0	0	0	0	0	0
1315	1	1	1	1	1	1	0
1316	0	0	0	0	0	0	1
1317	0	0	0	0	0	0	0
1318	0	0	0	0	0	0	0
1319	0	0	0	0	0	0	1
1320	0	0	0	0	0	0	0
1321	0	0	0	0	0	0	0
1322	0	0	0	0	0	0	0
1323	1	1	1	0	1	1	0
1324	0	1	1	1	1	1	0
1325	0	0	0	0	0	0	0
1326	0	0	0	1	0	0	0
1327	0	0	0	0	0	0	0
1328	0	0	0	0	0	0	0
1329	0	0	0	0	0	0	0
1330	1	1	1	1	1	1	0
1331	0	0	1	1	1	1	0
1332	1	1	1	1	1	1	0
1333	0	0	0	0	0	0	0
1334	0	1	0	0	0	0	0
1335	0	0	0	0	0	0	0
1336	0	0	0	0	0	0	0
1337	0	0	0	0	0	0	0
1338	0	0	0	0	0	0	0
1339	0	0	0	0	0	0	0
1340	0	0	0	0	0	0	0
1341	1	1	1	1	1	1	0
1342	0	0	0	0	0	0	0
1343	0	0	0	0	0	0	0
1344	0	0	0	0	0	0	0
1345	1	1	1	1	1	1	0
1346	0	0	0	0	0	0	0
1347	0	0	0	0	0	0	0
1348	0	0	0	0	0	0	0
1349	0	0	0	0	0	0	0
1350	1	1	1	1	1	1	0
1351	1	0	0	1	0	0	0
1352	1	1	1	1	1	1	0
1353	0	0	0	0	0	0	0
1354	0	0	0	0	0	0	0
1355	0	0	0	0	0	0	0
1356	0	0	0	0	0	0	0
1357	1	1	1	1	1	1	0
1358	0	0	0	0	0	0	0
1359	1	1	1	1	1	1	0
1360	0	0	0	0	0	0	0
1361	0	0	0	0	0	0	1
1362	0	0	0	0	0	0	0
1363	0	0	0	0	0	0	0
1364	0	1	1	0	1	1	0
1365	1	1	1	1	1	1	0
1366	1	1	1	1	1	1	0
1367	0	0	0	0	0	0	0
1368	0	0	0	0	0	0	1
1369	0	0	0	0	0	0	1
1370	1	1	1	1	1	1	0
1371	1	1	1	1	1	1	0
1372	0	0	0	0	0	0	0
1373	0	0	0	1	1	0	0
1374	1	1	1	1	1	1	0
1375	0	0	0	0	0	0	0
1376	0	0	0	0	0	0	1
1377	0	0	0	1	0	0	0
1378	0	0	0	0	0	0	0
1379	0	0	0	0	0	0	0
1380	0	0	0	0	0	0	0
1381	0	0	0	0	0	0	0
1382	0	0	0	1	0	0	0
1383	0	0	0	0	0	0	0
1384	0	0	0	0	0	0	0
1385	0	0	0	0	0	0	0
1386	0	0	0	0	0	0	0
1387	0	0	0	0	0	0	0
1388	0	0	0	0	0	0	0
1389	0	0	0	0	0	0	0
1390	1	1	1	1	1	1	0
1391	1	1	1	1	1	0	0
1392	0	0	0	0	0	0	1
1393	0	0	0	0	0	0	0
1394	0	0	0	0	0	0	0
1395	0	0	0	0	1	0	0
1396	0	0	0	0	0	0	1
1397	0	0	0	0	0	0	0
1398	0	0	0	0	0	0	1
1399	0	1	1	0	0	0	1
1400	0	0	0	0	0	0	1
1401	0	0	0	0	0	0	1
1402	0	0	0	0	0	0	0
1403	0	0	0	0	0	0	0
1404	1	1	1	1	1	1	0
1405	0	0	0	0	0	0	0
1406	0	0	0	0	0	0	1
1407	0	0	0	0	0	0	0
1408	0	0	0	0	0	0	1
1409	0	0	0	1	1	1	0
1410	0	0	0	0	0	0	0
1411	1	1	1	1	1	1	0
1412	1	1	1	0	1	1	0
1413	1	1	1	1	1	1	0
1414	0	0	0	0	0	0	1
1415	1	1	1	1	1	1	0
1416	0	0	0	0	0	0	1
1417	1	1	1	1	1	1	0
1418	1	1	1	1	1	1	0
1419	1	1	1	1	1	1	0
1420	0	0	0	0	0	0	0
1421	0	0	0	0	0	0	0
1422	1	1	1	1	1	1	0
1423	0	0	0	0	0	0	1
1424	0	0	0	0	0	0	0
1425	0	0	0	0	0	0	0
1426	0	0	0	0	0	0	0
1427	0	0	0	0	0	0	1
1428	1	1	1	1	1	1	0
1429	0	0	0	0	0	0	0
1430	1	1	1	1	1	1	0
1431	1	1	1	1	1	1	0
1432	0	0	0	0	0	0	0
1433	0	0	0	0	0	0	0
1434	0	0	0	0	0	0	0
1435	0	0	0	0	0	0	0
1436	0	0	0	0	0	0	0
1437	1	1	1	1	1	1	0
1438	0	0	1	0	0	0	0
1439	0	0	0	0	0	0	0
1440	0	0	1	0	0	1	0
1441	0	0	0	0	0	0	0
1442	0	0	0	0	0	0	0
1443	0	0	0	0	0	0	0
1444	0	0	0	0	0	0	0
1445	0	0	0	0	0	0	0
1446	0	0	0	0	0	0	0
1447	0	0	0	0	0	0	0
1448	0	0	0	0	0	0	0
1449	0	0	0	0	0	0	0
1450	0	0	0	0	0	0	1
1451	1	0	1	1	1	1	0
1452	1	0	0	0	0	0	0
1453	0	0	0	0	0	0	0
1454	0	0	0	1	0	0	0
1455	0	0	0	0	0	0	1
1456	0	0	0	1	1	1	0
1457	0	0	0	1	0	0	0
1458	0	0	0	0	0	0	0
1459	0	0	0	0	0	0	1
1460	0	0	0	0	0	0	0
1461	0	0	0	0	0	0	1
1462	0	0	0	0	0	0	0
1463	0	0	0	0	0	0	0
1464	0	0	0	0	0	0	0
1465	0	0	0	0	0	0	0
1466	0	0	0	0	0	0	0
1467	0	0	0	0	0	0	0
1468	0	0	0	0	0	0	0
1469	0	0	0	0	0	0	0
1470	0	0	0	0	0	0	0
1471	0	0	0	0	0	0	0
1472	1	1	1	1	1	1	0
1473	1	1	1	1	1	1	0
1474	1	1	1	1	1	1	0
1475	0	0	0	0	0	0	0
1476	1	1	1	1	1	1	0
1477	0	0	0	0	0	0	0
1478	0	0	0	0	0	0	1
1479	0	0	0	0	0	0	0
1480	0	0	0	0	0	0	0
1481	0	0	0	0	0	0	0
1482	0	0	0	0	0	0	0
1483	1	1	1	1	1	1	0
1484	0	0	0	0	0	0	0
1485	0	0	0	0	0	0	0
1486	0	0	0	0	0	0	0
1487	0	0	0	0	0	0	0
1488	0	0	0	0	0	0	0
1489	0	0	0	0	0	0	1
1490	0	0	0	0	0	0	0
1491	0	0	0	0	0	0	0
1492	0	0	0	0	0	0	0
1493	1	1	1	1	1	1	0
1494	0	0	0	0	0	0	0
1495	0	0	0	0	0	0	0
1496	1	0	1	1	1	1	0
1497	0	0	1	0	0	0	0
1498	0	0	1	1	1	1	0
1499	0	0	0	0	0	0	0
1500	1	1	1	1	1	1	0
1501	0	0	0	0	0	0	0
1502	0	0	0	0	0	0	0
1503	0	0	0	0	0	0	0
1504	0	0	0	0	0	0	1
1505	0	0	0	0	1	0	0
1506	0	0	0	0	0	0	0
1507	1	1	1	1	1	1	0
1508	0	0	0	0	0	0	0
1509	0	0	0	0	0	0	0
1510	0	0	0	0	0	0	0
1511	0	0	0	0	0	0	0
1512	0	0	0	0	0	0	0
1513	0	0	0	0	0	0	0
1514	0	0	0	0	0	0	1
1515	0	0	0	0	0	0	0
1516	0	0	0	0	0	0	0
1517	0	0	0	0	0	0	1
1518	1	1	1	1	1	1	0
1519	1	1	1	1	1	1	0
1520	0	0	0	0	0	0	0
1521	0	0	0	0	0	0	0
1522	0	0	0	0	0	0	1
1523	0	0	0	0	0	0	0
1524	1	1	1	1	1	1	0
1525	0	0	0	0	0	0	0
1526	0	0	0	0	0	0	0
1527	0	0	0	0	0	0	1
1528	0	0	0	0	0	0	0
1529	0	0	0	0	0	0	0
1530	0	0	0	0	0	0	0
1531	0	0	0	0	0	0	0
1532	0	0	0	0	0	0	0
1533	0	0	0	0	0	0	0
1534	0	0	0	0	0	0	0
1535	0	0	0	0	0	0	0
1536	1	0	0	1	1	0	0
1537	0	0	0	0	0	0	0
1538	0	0	0	0	0	0	0
1539	0	0	0	0	0	0	0
1540	1	1	1	1	1	1	0
1541	0	0	0	0	0	0	0
1542	0	0	0	0	0	0	1
1543	0	0	0	0	0	0	0
1544	1	1	1	1	1	1	0
1545	1	1	1	1	1	1	0
1546	0	0	0	0	0	0	0
1547	0	0	0	0	0	0	0
1548	0	0	0	0	0	0	0
1549	0	0	0	0	0	0	0
1550	0	0	0	0	0	0	0
1551	0	0	1	1	1	1	0
1552	0	0	0	0	0	0	0
1553	0	0	0	0	0	0	1
1554	0	0	0	0	0	0	0
1555	0	0	0	0	0	0	0
1556	0	0	0	0	0	0	0
1557	1	1	1	1	1	1	0
1558	0	0	0	0	0	0	0
1559	0	0	0	0	0	0	0
1560	0	0	0	0	0	0	1
1561	0	0	0	0	0	0	0
1562	0	1	1	1	1	1	0
1563	0	0	0	0	0	0	0
1564	0	0	1	0	0	0	0
1565	0	1	0	0	0	0	1
1566	0	0	0	0	0	0	0
1567	0	0	1	0	0	0	0
1568	1	1	1	1	1	1	0
1569	0	1	0	0	0	0	0
1570	0	0	0	0	0	0	0
1571	1	1	1	1	1	1	0
1572	0	0	0	0	0	1	0
1573	0	0	0	0	0	0	0
1574	1	1	1	1	1	1	0
1575	0	0	0	0	0	0	0
1576	1	1	1	1	1	1	0
1577	0	0	0	0	0	0	0
1578	0	0	0	0	0	0	0
1579	0	0	0	0	0	0	0
1580	0	0	0	0	0	0	0
1581	0	1	1	1	1	1	0
1582	0	0	0	0	0	0	0
1583	0	0	0	0	0	0	0
1584	0	0	0	0	0	0	0
1585	0	0	0	0	0	0	0
1586	0	0	0	0	0	0	0
1587	1	1	1	1	1	1	0
1588	1	1	1	1	1	1	0
1589	0	1	1	1	1	1	0
1590	0	0	0	0	0	0	0
1591	1	1	1	1	1	1	0
1592	1	1	1	1	1	1	0
1593	0	0	0	0	0	0	0
1594	1	1	1	1	1	1	0
1595	0	0	0	0	0	0	0
1596	0	0	0	0	0	0	1
1597	0	0	0	0	0	0	0
1598	0	0	0	0	0	0	0
1599	0	0	0	0	0	0	0
1600	0	0	0	0	0	0	0
1601	0	0	0	0	0	0	0
1602	0	0	0	0	0	0	0
1603	1	1	1	1	1	1	0
1604	0	0	0	0	0	0	0
1605	1	1	1	1	1	1	0
1606	0	0	0	0	0	0	0
1607	1	1	1	1	1	1	0
1608	1	1	1	1	1	1	0
1609	0	0	0	0	0	0	0
1610	0	0	0	0	0	0	0
1611	0	0	0	0	0	0	0
1612	0	0	0	0	0	0	0
1613	1	1	1	1	1	1	0
1614	0	0	0	0	0	0	0
1615	0	0	0	0	0	0	0
1616	1	1	1	1	1	1	0
1617	1	1	1	1	1	1	0
1618	0	0	0	0	0	0	0
1619	0	0	0	0	0	0	0
1620	0	0	0	0	0	0	0
1621	0	0	0	0	0	0	0
1622	0	0	0	0	0	0	0
1623	0	0	0	0	0	0	0
1624	0	0	0	0	0	0	1
1625	0	0	0	0	0	0	0
1626	0	0	0	0	0	0	0
1627	0	0	0	0	0	0	0
1628	0	0	0	0	0	0	0
1629	1	1	1	1	1	1	0
1630	0	0	0	0	0	0	0
1631	0	0	1	0	0	0	0
1632	0	0	0	0	0	0	0
1633	0	0	0	0	0	0	1
1634	0	0	0	0	0	0	0
1635	1	1	1	1	1	1	0
1636	0	0	0	0	0	0	0
1637	1	1	1	1	1	1	0
1638	0	0	0	0	0	0	1
1639	1	1	1	1	1	1	0
1640	0	0	0	0	0	0	0
1641	0	0	0	0	0	0	0
1642	1	1	1	1	1	1	0
1643	1	1	1	1	1	1	0
1644	0	0	0	0	0	0	0
1645	1	1	1	1	1	1	0
1646	0	0	0	0	0	0	0
1647	0	0	0	0	0	0	0
1648	0	0	0	0	0	0	1
1649	0	0	0	0	0	0	1
1650	0	0	0	0	0	0	0
1651	0	0	0	0	0	0	0
1652	0	0	0	0	0	0	0
1653	0	0	0	0	0	0	0
1654	1	1	1	1	1	1	0
1655	0	0	0	0	0	0	0
1656	1	1	1	1	1	1	0
1657	0	0	0	0	0	0	1
1658	0	0	0	0	0	0	0
1659	0	0	0	0	0	0	0
1660	0	0	0	0	0	0	0
1661	0	0	0	0	0	0	0
1662	0	0	0	0	0	0	0
1663	1	1	1	1	1	1	0
1664	0	0	0	0	0	0	0
1665	0	0	0	0	0	0	0
1666	1	1	1	1	1	1	0
1667	0	0	0	0	0	0	0
1668	0	0	0	0	0	0	0
1669	0	0	0	0	0	0	0
1670	0	0	0	0	0	0	0
1671	0	0	0	0	0	0	0
1672	0	0	0	0	0	0	0
1673	0	0	0	0	1	0	0
1674	0	0	0	0	0	0	0
1675	0	0	0	0	0	0	0
1676	0	0	0	0	0	1	0
1677	1	1	1	1	1	1	0
1678	0	0	1	0	0	0	0
1679	0	0	0	0	0	0	0
1680	0	0	0	0	0	0	0
1681	0	0	0	0	0	0	0
1682	0	0	0	0	0	0	0
1683	0	0	0	0	0	0	0
1684	0	1	1	0	0	0	0
1685	0	0	1	0	0	0	1
1686	0	0	0	0	0	0	0
1687	0	0	0	0	0	0	0
1688	0	0	0	0	0	0	0
1689	1	1	1	1	1	1	0
1690	0	0	0	0	0	0	0
1691	0	0	0	0	0	0	0
1692	0	0	0	0	0	0	0
1693	0	0	0	0	0	0	0
1694	1	1	1	1	1	1	0
1695	0	0	0	0	0	0	0
1696	1	1	1	1	1	1	0
1697	1	1	1	1	1	1	0
1698	1	1	1	1	1	1	0
1699	1	0	1	1	1	0	0
1700	0	0	0	1	0	0	0
1701	0	0	0	0	0	0	0
1702	0	0	0	0	0	0	0
1703	0	0	0	0	0	0	0
1704	0	0	0	0	0	0	0
1705	0	0	0	0	0	0	0
1706	0	0	0	0	0	0	0
1707	0	0	0	0	0	0	0
1708	0	1	0	0	0	0	0
1709	0	0	0	0	0	0	0
1710	0	0	0	0	0	0	0
1711	0	0	0	0	0	0	1
1712	0	0	0	0	0	0	0
1713	0	0	0	0	0	0	0
1714	0	0	0	0	0	0	1
1715	0	0	0	0	0	0	0
1716	0	0	0	0	0	0	0
1717	0	0	0	0	0	0	1
1718	0	0	0	0	0	0	0
1719	1	1	1	1	1	1	0
1720	0	0	1	0	0	0	0
1721	0	0	0	0	0	0	0
1722	0	0	0	0	0	0	0
1723	0	0	0	0	0	0	0
1724	1	1	1	1	1	1	0
1725	1	1	1	1	1	1	0
1726	0	0	0	0	0	0	0
1727	0	1	1	0	1	1	0
1728	1	1	1	1	1	1	0
1729	0	0	0	0	0	0	0
1730	0	0	0	0	0	0	0
1731	0	0	0	0	0	0	0
1732	1	1	1	1	1	1	0
1733	0	0	0	0	0	0	0
1734	1	1	1	1	1	1	0
1735	0	0	0	0	0	0	0
1736	1	1	1	1	1	1	0
1737	0	0	0	0	0	0	0
1738	0	0	0	0	0	0	0
1739	0	0	0	0	0	0	0
1740	1	1	1	1	1	1	0
1741	0	0	0	0	0	0	0
1742	0	0	0	0	0	0	0
1743	0	0	0	0	0	0	1
1744	0	0	0	0	0	1	0
1745	0	0	0	0	0	0	0
1746	0	0	0	0	0	0	0
1747	1	1	1	1	1	1	0
1748	0	0	0	0	0	0	1
1749	1	0	0	1	1	1	0
1750	0	0	0	1	0	0	0
1751	0	0	0	0	0	0	1
1752	0	0	0	0	1	0	1
1753	0	0	0	0	0	0	0
1754	0	0	0	0	0	0	1
1755	0	0	0	0	0	0	0
1756	0	0	0	0	0	0	0
1757	1	1	1	1	1	1	0
1758	0	1	1	0	1	1	0
1759	0	0	0	0	0	0	0
1760	0	0	0	0	0	0	0
1761	0	0	0	1	1	0	0
1762	0	0	0	0	0	0	0
1763	0	0	0	0	0	0	0
1764	0	0	0	0	0	0	0
1765	0	0	0	0	0	0	0
1766	0	0	0	0	0	0	0
1767	0	0	0	0	0	0	0
1768	0	0	0	0	0	0	1
1769	0	0	0	0	0	0	1
1770	0	0	0	0	0	0	0
1771	0	0	1	0	0	0	0
1772	0	0	0	0	0	0	0
1773	0	0	0	0	0	0	0
1774	0	0	0	0	0	0	1
1775	0	0	0	0	0	0	0
1776	0	0	0	0	0	0	0
1777	0	0	0	0	0	0	0
1778	0	0	0	0	0	0	0
1779	1	1	1	1	1	1	0
1780	0	0	0	0	0	0	0
1781	0	0	0	0	0	0	1
1782	0	0	0	0	0	0	0
1783	1	1	1	1	1	1	0
1784	0	0	0	0	0	0	0
1785	0	0	0	0	0	0	0
1786	0	0	0	0	0	0	0
1787	0	0	0	0	0	0	1
1788	0	0	0	0	0	0	0
1789	0	0	0	0	0	0	1
1790	0	0	0	0	0	0	1
1791	0	0	0	0	0	0	0
1792	0	0	0	0	0	0	0
1793	0	0	0	0	0	0	0
1794	1	1	1	1	1	1	0
1795	0	0	0	0	0	0	0
1796	0	0	0	0	0	0	0
1797	1	1	1	1	1	1	0
1798	0	0	0	0	0	0	0
1799	0	0	1	0	0	0	0
1800	0	0	0	1	0	0	0
1801	0	0	0	0	0	0	1
1802	0	0	0	0	0	0	0
1803	0	0	0	0	0	0	0
1804	0	0	0	1	0	0	0
1805	0	0	0	0	0	0	0
1806	0	0	0	0	0	0	0
1807	0	0	0	1	0	0	0
1808	0	0	0	0	0	0	0
1809	0	0	0	0	0	0	0
1810	0	0	1	0	0	0	1
1811	0	0	0	0	1	0	0
1812	0	0	0	0	0	0	0
1813	0	0	0	0	0	0	0
1814	0	0	0	0	0	0	1
1815	1	1	1	1	1	1	0
1816	0	0	0	0	0	0	0
1817	0	0	0	0	0	0	0
1818	0	0	0	0	0	0	1
1819	0	0	0	0	0	0	0
1820	0	0	0	0	0	0	1
1821	0	0	0	0	0	0	0
1822	0	0	0	0	0	0	0
1823	0	0	0	1	0	0	0
1824	0	0	0	1	1	0	0
1825	0	0	0	0	0	0	0
1826	0	0	0	0	0	0	0
1827	0	0	0	0	0	0	1
1828	0	0	0	0	0	0	0
1829	0	0	0	0	0	0	0
1830	0	0	0	0	0	0	0
1831	0	0	0	0	0	0	0
1832	0	0	0	0	0	0	0
1833	0	0	0	0	0	0	1
1834	0	0	0	0	0	0	1
1835	1	1	1	1	1	1	0
1836	1	1	1	1	1	1	0
1837	0	0	0	0	0	0	0
1838	0	0	0	0	0	0	0
1839	0	0	0	0	0	0	1
1840	0	0	0	0	0	0	1
1841	0	0	0	0	0	0	0
1842	0	0	0	0	0	0	1
1843	0	0	0	0	0	0	0
1844	0	0	0	0	0	0	0
1845	0	0	0	0	0	0	0
1846	0	0	0	0	0	0	0
1847	0	0	0	0	0	0	0
1848	0	0	0	1	0	0	0
1849	0	0	0	0	0	0	1
1850	1	1	1	0	1	1	0
1851	0	0	0	0	0	0	0
1852	0	0	0	0	0	0	0
1853	0	0	0	0	0	0	0
1854	0	0	0	1	0	0	0
1855	0	0	0	0	0	0	1
1856	1	1	1	1	1	1	0
1857	1	1	1	1	1	1	0
1858	1	1	1	1	1	1	0
1859	0	0	0	0	0	0	0
1860	0	0	0	0	0	0	1
1861	0	1	0	0	0	0	0
1862	0	0	0	0	0	0	0
1863	1	1	1	1	1	1	0
1864	0	1	1	0	0	0	0
1865	0	0	0	0	0	0	1
1866	0	0	0	1	0	0	0
1867	1	1	1	1	1	1	0
1868	0	0	0	0	0	0	0
1869	0	0	0	0	0	0	0
1870	0	0	0	0	0	0	0
1871	1	1	1	1	1	1	0
1872	0	0	0	0	0	0	0
1873	0	0	0	0	0	0	0
1874	0	0	0	0	0	0	0
1875	0	0	0	0	0	0	0
1876	0	0	0	0	0	0	0
1877	0	0	0	0	0	0	1
1878	0	0	0	0	0	0	0
1879	0	0	0	0	0	0	0
1880	0	0	0	0	0	0	0
1881	0	0	0	0	0	0	1
1882	0	0	0	1	0	0	0
1883	1	1	1	1	1	1	0
1884	0	0	0	0	0	0	0
1885	1	1	1	1	1	1	0
1886	0	0	0	0	0	0	0
1887	1	1	1	1	1	1	0
1888	0	0	0	1	0	0	0
1889	1	1	1	1	1	1	0
1890	0	0	0	0	0	0	0
1891	0	0	0	0	0	0	1
1892	0	0	0	0	0	0	0
1893	0	0	0	0	0	0	0
1894	0	0	0	0	0	0	1
1895	0	0	0	0	0	0	0
1896	0	0	0	0	0	0	0
1897	0	0	0	0	0	0	0
1898	0	0	0	0	0	0	0
1899	0	0	0	0	0	0	1
1900	1	1	1	1	1	1	0
1901	0	0	0	0	0	0	1
1902	0	0	0	0	0	0	0
1903	0	0	0	0	0	0	0
1904	0	0	0	0	0	0	0
1905	0	0	0	0	0	0	0
1906	1	1	1	1	1	1	0
1907	0	0	0	0	0	0	1
1908	0	0	0	0	0	0	0
1909	0	0	0	0	0	0	1
1910	0	0	0	0	0	0	0
1911	0	0	0	0	0	0	0
1912	0	0	0	0	0	0	0
1913	0	0	0	0	0	0	1
1914	1	1	1	1	1	1	0
1915	0	0	0	0	0	0	1
1916	0	0	0	0	0	0	0
1917	0	0	0	0	0	0	0
1918	0	0	0	0	0	0	1
1919	1	0	0	0	0	0	0
1920	0	0	0	0	0	0	1
1921	0	0	0	0	0	0	0
1922	0	0	0	0	0	0	0
1923	1	1	1	1	1	1	0
1924	0	0	0	0	0	0	0
1925	0	0	0	0	0	0	1
1926	0	0	0	1	0	0	1
1927	0	0	1	1	1	1	0
1928	0	0	0	0	0	0	0
1929	1	1	1	1	1	1	0
1930	0	0	0	0	0	0	0
1931	1	1	1	1	1	1	0
1932	0	0	0	0	0	0	0
1933	0	0	1	0	0	0	1
1934	0	0	0	0	0	0	0
1935	1	1	1	1	1	1	0
1936	0	0	0	0	0	0	0
1937	1	0	0	0	0	0	0
1938	0	0	0	0	0	0	1
1939	0	0	0	0	0	0	0
1940	0	0	0	0	0	0	0
1941	0	0	0	0	0	0	0
1942	0	0	0	0	0	0	0
1943	1	1	1	1	1	1	0
1944	1	1	1	1	1	1	0
1945	0	0	0	0	0	0	0
1946	1	1	1	1	1	1	0
1947	0	1	1	1	1	1	0
1948	0	0	0	0	0	0	1
1949	0	0	0	0	0	0	0
1950	0	0	0	0	0	0	0
1951	0	0	0	0	0	0	0
1952	1	1	1	1	1	1	0
1953	0	0	0	0	0	0	0
1954	0	0	0	0	0	0	1
1955	0	0	1	1	1	1	0
1956	0	0	0	0	0	0	0
1957	1	1	1	1	1	1	0
1958	0	0	0	0	0	0	0
1959	1	1	1	1	1	1	0
1960	0	0	0	0	0	0	0
1961	0	0	0	0	0	0	0
1962	0	0	0	0	0	0	0
1963	0	0	0	0	0	0	0
1964	0	0	0	0	0	0	0
1965	0	0	0	0	0	0	0
1966	0	0	0	0	0	0	0
1967	1	1	1	1	1	1	0
1968	0	0	0	0	0	0	0
1969	0	0	0	0	0	0	0
1970	0	0	0	0	0	0	0
1971	0	0	0	0	0	0	0
1972	0	0	0	0	0	0	0
1973	0	0	0	0	0	0	0
1974	0	0	0	0	0	0	0
1975	1	1	1	1	1	1	0
1976	0	0	0	0	0	0	0
1977	0	0	0	0	0	0	0
1978	0	0	0	0	0	0	0
1979	0	0	0	0	0	0	0
1980	0	0	0	0	0	0	0
1981	0	0	0	0	0	0	1
1982	0	0	0	0	0	0	0
1983	0	0	0	0	0	0	0
1984	0	1	0	1	1	0	0
1985	0	0	0	0	0	0	0
1986	1	1	1	1	1	1	0
1987	0	0	0	0	0	0	0
1988	1	1	1	1	1	1	0
1989	1	1	1	1	1	1	0
1990	1	1	1	1	1	1	0
1991	0	0	0	0	1	0	0
1992	1	1	1	1	1	1	0
1993	0	0	0	0	0	0	0
1994	0	0	0	0	0	0	0
1995	0	0	0	0	0	0	0
1996	1	1	1	1	1	1	0
1997	0	0	0	0	0	0	1
1998	0	0	0	0	0	0	1
1999	1	1	1	1	1	1	0
[truncated: 827 more rows]
